# Supplementary material for: Structural changes of the multifidus in animal models of intervertebral disk degeneration: a systematic review
Source: Front Surg. 2024 Dec 16;11:1482821. doi: 10.3389/fsurg.2024.1482821 (PMC11685752; doi:10.3389/fsurg.2024.1482821)
Supplement: Supplementary file 3 [file Table3.xlsx]

## Sheet: sheet1
Appendix 3—Comprehensive data extraction table used to extract data from eligible studies
NO.	Study					Animal				Methodology						Results
	Author	Country	Year	Title	Aim	Species	Gender	Age	Weight	Sample size	Modeling method	Control	Observation time	Vertebral level	Assessment method	Mass (g)	CSA (μm2)	FI	Stiffness	Fiber type composition	Fiber size or CSA (μm2)
1	Cassidy et al.	Canada	1988	A study of the effects of bipedism and upright posture on the lumbosacral spine and paravertebral muscles of the Wistar rat	Focus on changes in the lumbosacral region of the bipedal rat.	Wistar rats	——	18 -36 hours old	——	21 (Blpedal rats)	Forelimb amputation (Under aseptic conditions, the upper extremities were amputated just distal to a cotton suture ligature tied at the upper humeral level).	Litter mates	14 and 18 months of age	L4-5, L5-6, L6-S1	Histochemical analysis	——	——	——	——	1. The number of type II fibers was more than that of type I fibers in both bipedal rats and control group. 2.There was a significant increase in the number of type I fibers in the multifidus of the bipedal rats. 3.The bipedal rats showed a significant increase in the number of type II fibers on the right side and a smaller, but insignificant , increase on the left side.	——
										19 (Control rats)	No intervention
2	Huang et al.	China	2022	Associations of Lumber Disc Degeneration With Paraspinal Muscles Myosteatosis in Discogenic Low Back Pain	To assess the paraspinal muscle fat infiltration in patients with DLBP by quantitative MRI, and to develop a novel DLBP rat model to explore the potential relationship between DLBP paraspinal muscle fat infiltration and TNF-α levels.	Sprague−Dawley rats	Male	——	200−250g	20 (IVDD group)	Needle puncture (Under the guidance of X-ray fluoroscopy, a Hamilton syringe was slowly inserted into the L4/5 and L5/6 IVDs from the posterior of the back.)	Sprague−Dawley (SD) rats	6 months	L4-5, L5-6	Quantitative MRI, Histochemical analysis	——	——	1.Quantitative MRI: PDFF values of the DLBP group were more than those of the control group and sham group in the 6 months (P <0.05). 2.The HE and oil red O staining: The muscle bundle space of muscles in the DLBP group increased, and the lipid droplets in the muscle tissue increased.	——	——	——
										20 (Sham group)	Only punctured the paraspinal muscles at the L4/5 and L5/ 6 levels but did not puncture the IVDs.
										20 (Control group)	No intervention
3	Hodges et al.	Australia	2014	Can Pro-inflammatory Cytokine Gene Expression Explain Multifidus Muscle Fiber Changes After an Intervertebral Disc Lesion?	To investigate the effect of an IVD lesion on the proportion of slow, fast, and intermediate muscle fiber types in the multifidus muscle in sheep.	Castrated merino sheep	Male	3-4 years old	——	11 (IVDD group)	Blade injury (Received a left anterolateral 20-mm-wide surgical lesion)	Age- and weight-matched sheep	24 weeks	L1-2, L3-4, L5-6	Immunohistochemistry	——	——	——	——	Slow fiber proportion was less ( P < 0.001) on both the injured (Control vs. Injured, P < 0.05) and noninjured sides (Control vs. Noninjured, P < 0.001), intermediate fiber proportion was greater ( P < 0.001) on both sides (both P< 0.01), and fast fiber proportion was greater ( P = 0.043) on the injured side (Control vs. Injured, P = 0.05; Control vs. Noninjured, P = 0.17).	——
										6 (Control group)	No intervention
4	Maas et al.	The Netherlands	2018	Effects of intervertebral disc lesion and multifidus muscle resection on the structure of the lumbar intervertebral discs and paraspinal musculature of the rat	To investigate whether elimination of multifidus muscle causes IVDD similar to that found after IVD lesion, and whether IVD lesion caused multifidus muscle atrophy.	Wistar rats	Male	Adult	258±7g	12 (IVDD group)	Blade injury (The IVD was stabbed with a tenotomy knife fully penetrating the nucleus pulposus (depth 2.5 mm))	Wistar rats	1, 2, 4 weeks	L4-5	Weigh	1. At 7 days post-op, normalized multifidus mass was significantly lower (20%) in the IVDD group than control (p<0.05). 2. No differences in multifidus mass were found between IVDD and control groups at 14 and 28 days post-surgery.	——	——	——	——	——
									267±8g	12 (Multifidus resection group)	All multifidus muscle tissue between L3 and L6 was excised bilaterally.
									——	12 (Control group)	No intervention
5	Brown et al.	USA	2011	ISSLS Prize Winner: Adaptations to the Multifidus Muscle in Response to Experimentally Induced Intervertebral Disc Degeneration	To assess changes in passive mechanical properties, associated protein structure, and histology of multifidus in response to disc degeneration produced by experimental needle puncture.	New Zealand White rabbits	Female	9 months old at sacrifice	——	8 (IVDD group)	Needle puncture (An 18-gauge needle was guided linearly through the right-anterior annulus fibrosus into the nucleus pulposus of each disc)	New Zealand White rabbits	4 and 12 weeks	L2-3, L4-5 (L3, L7)	Passive Mechanical Testing, Histochemical analysis，Immunohistochemistry	——	——	In select regions of the 12-week IVDD group multifidus, adipose tissue between fiber bundles increased.	1.The multifidus muscle in the 12-week IVDD group was significantly stiffer (P < 0.0001) than in both the 4-week IVDD group and control group, the increase in stiffness being greater in fiber bundles (107% increase compared to control) than in individual fibers (34% increase compared to control)；2.Increased multifidus stiffness occurred at both the L3 and L7 levels；	No statistically significant differences were found in percentage of type I multifidus fibers between the control and 12-week IVDD group, nor between L3 and L7 levels.	——
										4 (Control group)	No intervention
6	Hodges et al.	Australia	2015	Multifidus Muscle Changes After Back Injury Are Characterized by Structural Remodeling of Muscle, Adipose and Connective Tissue, but Not Muscle Atrophy: Molecular and Morphological Evidence	To investigate putative cellular mechanisms to explain structural changes in muscle and adipose and connective tissues of the back muscles after IVD injury.	Castrated merino sheep	Male	3-4 years old	——	27 (IVDD group)	Blade injury (Received a left anterolateral 20-mm-wide surgical lesion)	Age- and weight-matched sheep	3, 6 months	L1-2, L3-4, L5-6 (L2, L4)	Histochemical analysis，Immunohistochemistry	——	There was no increase in CSA of muscle at 6 months (P=0.315).	At 6 months, the CSA of adipose increased (P=0.038), and it accounted for 8.7 (2.4)% of total muscle area on the injured side and 7.8 (2.3)% in controls.	——	At 3 months, there was no change in the proportion of muscle fiber types (all P>0.153).	There was no increase in CSA of individual muscle fibers of any type at 3 months (all P>0.445) or 6 months (all P>0.605).
										10 (Control group)	No intervention
7	James et al.	Australia	2021	Multifidus Muscle Fiber Type Distribution is Changed in Mouse Models of Chronic Intervertebral Disc Degeneration, but is not Attenuated by Whole Body Physical Activity	To investigate whether multifidus muscle fiber type distribution changes in models of IVDD and whether this is resolved by physical activity.	CD1 mice	Female	3 months old	——	17 (IVD-Injury group)	Needle puncture (Injury was induced by a single mechanical puncture on the ventral aspect of the L4/L5 IVD with a 30G needle equipped with a stopper (0.7 mm))	——	12 months old	L4-5	Immunohistochemistry	——	——	——	——	The proportion of multifidus slow fibers were less in IVD-Injury than Sham mice (P<0.005).	The CSA of multifidus slow fibers were less in IVD-Injury than Sham mice (P<0.005).
										7 (Sham group)	Sham involved similar procedure, except the IVD was not punctured.
						SPARC-null mice	Male	8 months old	——	16 (IVD-Degeneration group)	Spontaneously developing IVDD model	Age-matched C57BL/6 mice				——	——	——	——	The proportion of multifidus slow fibers were less in IVD-Degeneration than controls (P<0.05).	The CSA of multifidus slow fibers were less in IVD-Degeneration than controls (P<0.0005).
						C57BL/6 mice (wildtype)	——			17 (Control group)	No intervention
8	James et al.	Australia	2022	Muscle spindles of the multifidus muscle undergo structural change after intervertebral disc degeneration	To investigate whether muscle spindles of the multifidus are changed by IVDD in a large animal model	Castrated merino sheep	Male	3-4 years old	——	9 (IVDD group)	Blade injury (Received a left anterolateral 20-mm-wide surgical lesion)	Age- and weight-matched sheep	6 months	L1-2, L3-4, L5-6 (L4)	Histochemical analysis	——	——	——	——	There was no statistically significant difference in the number of bag fibers (p=0.25) and chain fibers (p=0.31) between the IVDD and control groups.	1.There was no statistically significant difference in the CSA of bag fibers between the IVDD and control groups (p=0.45) . 2.There was statistically significant difference in the CSA of chain fibers between the IVDD and control groups (p=0.020) .
										6 (Control group)	No intervention
9	Hodges et al.	Australia	2006	Rapid atrophy of the lumbar multifidus follows experimental disc or nerve root injury	To investigate effects of IVD and nerve root lesions on CSA, histology and chemistry of porcine lumbar multifidus	Domestic pigs (Swedish landrace)	——	4 months old	40-60kg	9 (IVDD group)	Blade injury (A scalpel was introduced 1.5 cm into the left anterolateral anulus fibrosis to allow the nucleus pulposus to leak from the disc)	Domestic pigs (Swedish landrace)	Before injury and then after 3 or 6 days	L3-4 (L3, L4, L5)	Ultrasound Measurements, Histochemical analysis	——	1.The multifidus CSA on the side of the lesion at the L4 spinous process was reduced by 17% (P<0.001) at day 3 and was not different on day 6 (P=0.4). 2.There was no difference between pre-injury and post-injury measures at other levels or on the contralateral side (all: P>0.2).	Clusters of enlarged adipocytes were present at all levels	——	——	——
										6 (Nerve lesion group)	Nerve transection (L3 Medial Branch Nerve)						1.The multifidus CSA adjacent to the L4, L5, and L6 spinous processes was reduced by 13%, 20%, and 12%, respectively (all: P＜0.001). 2.There was no difference at other levels or on the side contralateral to the lesion (all: P>0.69).
										6 (Sham group)	Sham involved similar procedure, except the IVD was not injured.						The multifidus CSA was not reduced at any level (all: P＞0.09).	Normal muscle cell distribution and myofiber arrangement.
Abbreviations: CSA:cross-sectional area; FI:fatty infiltration; DLBP:discogenic low back pain; MRI:magnetic resonance imaging ; PDFF:proton density fat fraction; IVDD:intervertebral disc degeneration; IVD:intervertebral disc; SPARC:secreted protein acidic and rich in cysteine; Sham:sham surgery
